# Supplementary material for: Cobalt-Catalyzed C–Se Bond Activation: Cross-Coupling of Organoselenides with Grignard Reagents
Source: Molecules. 2025 Oct 30;30(21):4232. doi: 10.3390/molecules30214232 (PMC12610506; doi:10.3390/molecules30214232)
Supplement: Supplementary file 1 [file molecules-30-04232-s001.zip]

Archive with 1 entries (1 files):
- molecules-3846197-supplementary.pdf
